# Supplementary material for: Quantitative analysis of optical coherence tomographic angiography (OCT-A) in patients with non-arteritic anterior ischemic optic neuropathy (NAION) corresponds to visual function
Source: PLoS One. 2018 Jun 28;13(6):e0199793. doi: 10.1371/journal.pone.0199793 (PMC6023180; doi:10.1371/journal.pone.0199793)
Supplement: S1 Data — (XLS) [file pone.0199793.s004.xls]

## Sheet: OCT-A values Total
			LogMAR		OCT-A																									2.26865
					SLO				Disc				RPN				Chor					SLO calcs					Disc	Peri	Total	9.39771	Disc					Disc	Peri	Total		RPN calcs					Disc	Peri	Total		Chor
Phase	Pt number				Disc Sup	Disc Inf	Peri Sup	Peri Inf	Disc Sup	Disc Inf	Peri Sup	Peri Inf	Disc Sup	Disc Inf	Peri Sup	Peri Inf	Disc Sup	Disc Inf	Peri Sup	Peri Inf		Disc sup/inf	Peri sup/inf	Disc+Peri sup	Disc+Peri inf	Disc+Peri sup/inf	Average disc	Average peri	Average total	7.12906	Disc sup/inf	Peri sup/inf	Disc+Peri sup	Disc+Peri inf	Disc+Peri sup/inf	Average disc	Average peri	Average total		Disc sup/inf	Peri sup/inf	Disc+Peri sup	Disc+Peri inf	Disc+Peri sup/inf	Average disc	Average peri	Average total		Disc sup/inf
Acute	1		0.2		0.422	0.293	0.334	0.338	0.265	0.286	0.24	0.22	0.313	0.276	0.253	0.245	0.001	0.001	0.182	0.203		1.44027	0.988166	0.756	0.631	1.1981	0.3575	0.336	0.34119		0.926573	1.09091	0.505	0.506	0.998024	0.2755	0.23	0.240984		1.13406	1.03265	0.566	0.521	1.08637	0.2945	0.249	0.259984		1
Acute	2		-0.1		0.346	0.303	0.287	0.318	0.211	0.219	0.144	0.207	0.236	0.229	0.162	0.193	0.002	0.121	0.137	0.513		1.14191	0.902516	0.633	0.621	1.01932	0.3245	0.3025	0.307811		0.96347	0.695652	0.355	0.426	0.833333	0.215	0.1755	0.185035		1.03057	0.839378	0.398	0.422	0.943128	0.2325	0.1775	0.190777		0.0165289
Acute	3		0		0.304	0.354	0.25	0.248	0.17	0.136	0.153	0.155	0.234	0.27	0.154	0.169	0.021	0.004	0.085	0.097		0.858757	1.00806	0.554	0.602	0.920266	0.329	0.249	0.268312		1.25	0.987097	0.323	0.291	1.10997	0.153	0.154	0.153759		0.866667	0.911243	0.388	0.439	0.883827	0.252	0.1615	0.183347		5.25
Acute	4		0.8		0.268	0.465	0.303	0.302	0.253	0.281	0.152	0.196	0.275	0.415	0.225	0.243	0.006	0.008	0.138	0.147		0.576344	1.00331	0.571	0.767	0.744459	0.3665	0.3025	0.31795		0.900356	0.77551	0.405	0.477	0.849057	0.267	0.174	0.196451		0.662651	0.925926	0.5	0.658	0.759878	0.345	0.234	0.260796		0.75
Acute	5		0.4		0.322	0.416	0.308	0.299	0.219	0.333	0.18	0.145	0.292	0.369	0.201	0.173	0.031	0.077	0.279	0.381		0.774038	1.0301	0.63	0.715	0.881119	0.369	0.3035	0.319312		0.657658	1.24138	0.399	0.478	0.834728	0.276	0.1625	0.189899		0.791328	1.16185	0.493	0.542	0.909594	0.3305	0.187	0.221642		0.402597
Acute	6		-0.1		0.329	0.351	0.322	0.307	0.269	0.156	0.168	0.13	0.265	0.284	0.194	0.191	0.003	0.008	0.081	0.066		0.937322	1.04886	0.651	0.658	0.989362	0.34	0.3145	0.320656		1.72436	1.29231	0.437	0.286	1.52797	0.2125	0.149	0.164329		0.933099	1.01571	0.459	0.475	0.966316	0.2745	0.1925	0.212295		0.375
Acute	7		0.1		0.297	0.239	0.309	0.282	0.236	0.146	0.192	0.169	0.255	0.204	0.2	0.192	0	0.001	0.03	0.083		1.24268	1.09574	0.606	0.521	1.16315	0.268	0.2955	0.288861		1.61644	1.13609	0.428	0.315	1.35873	0.191	0.1805	0.183035		1.25	1.04167	0.455	0.396	1.14899	0.2295	0.196	0.204087		0
Non-acute	1		0.4		0.32	0.286	0.289	0.289	0.275	0.242	0.194	0.142	0.25	0.225	0.189	0.146	0.152	0.145	0.504	0.426		1.11888	1	0.609	0.575	1.05913	0.303	0.289	0.29238		1.13636	1.3662	0.469	0.384	1.22135	0.2585	0.168	0.189847		1.11111	1.29452	0.439	0.371	1.18329	0.2375	0.1675	0.184398		1.04828
Non-acute	2		0		0.295	0.291	0.223	0.246	0.271	0.233	0.186	0.194	0.231	0.224	0.186	0.184	0.211	0.22	0.451	0.478		1.01375	0.906504	0.518	0.537	0.964618	0.293	0.2345	0.248622		1.16309	0.958763	0.457	0.427	1.07026	0.252	0.19	0.204967		1.03125	1.01087	0.417	0.408	1.02206	0.2275	0.185	0.19526		0.959091
Non-acute	3		-0.1		0.262	0.316	0.204	0.23	0.246	0.256	0.163	0.181	0.252	0.269	0.16	0.168	0.144	0.13	0.43	0.428		0.829114	0.886957	0.466	0.546	0.85348	0.289	0.217	0.234381		0.960938	0.900552	0.409	0.437	0.935927	0.251	0.172	0.191071		0.936803	0.952381	0.412	0.437	0.942792	0.2605	0.164	0.187296		1.10769
Non-acute	1		0.1		0.307	0.304	0.25	0.277	0.259	0.271	0.174	0.195	0.243	0.265	0.173	0.186	0.228	0.204	0.44	0.461		1.00987	0.902527	0.557	0.581	0.958692	0.3055	0.2635	0.273639		0.95572	0.892308	0.433	0.466	0.929185	0.265	0.1845	0.203933		0.916981	0.930108	0.416	0.451	0.922395	0.254	0.1795	0.197485		1.11765
Non-acute	8		1.4		0.311	0.419	0.27	0.291	0.285	0.213	0.195	0.219	0.174	0.225	0.179	0.202	0.324	0.302	0.441	0.47		0.742243	0.927835	0.581	0.71	0.81831	0.365	0.2805	0.300899		1.33803	0.890411	0.48	0.432	1.11111	0.249	0.207	0.217139		0.773333	0.886139	0.353	0.427	0.826698	0.1995	0.1905	0.192673		1.07285
Non-acute	9		0.3		0.228	0.421	0.322	0.27	0.229	0.318	0.233	0.259	0.257	0.27	0.2	0.158	0.144	0.224	0.488	0.451		0.541568	1.19259	0.55	0.691	0.795948	0.3245	0.296	0.30288		0.720126	0.899614	0.462	0.577	0.800693	0.2735	0.246	0.252639		0.951852	1.26582	0.457	0.428	1.06776	0.2635	0.179	0.199399		0.642857
Non-acute	9		-0.1		0.332	0.404	0.284	0.26	0.22	0.253	0.186	0.193	0.192	0.261	0.179	0.184	0.345	0.315	0.446	0.433		0.821782	1.09231	0.616	0.664	0.927711	0.368	0.272	0.295175		0.869565	0.963731	0.406	0.446	0.910314	0.2365	0.1895	0.200846		0.735632	0.972826	0.371	0.445	0.833708	0.2265	0.1815	0.192363		1.09524
Non-acute	10		0.5		0.344	0.302	0.239	0.212	0.273	0.281	0.211	0.197	0.179	0.282	0.212	0.194	0.304	0.322	0.467	0.454		1.13907	1.12736	0.583	0.514	1.13424	0.323	0.2255	0.249037		0.97153	1.07107	0.484	0.478	1.01255	0.277	0.204	0.221623		0.634752	1.09278	0.391	0.476	0.821429	0.2305	0.203	0.209639		0.944099
Non-acute	10		2		0.253	0.344	0.24	0.251	0.288	0.28	0.22	0.224	0.139	0.25	0.221	0.243	0.34	0.282	0.472	0.451		0.735465	0.956175	0.493	0.595	0.828571	0.2985	0.2455	0.258294		1.02857	0.982143	0.508	0.504	1.00794	0.284	0.222	0.236967		0.556	0.909465	0.36	0.493	0.730223	0.1945	0.232	0.222947		1.20567
Non-acute	11		-0.1		0.268	0.454	0.38	0.365	0.308	0.315	0.278	0.285	0.201	0.35	0.267	0.258	0.217	0.198	0.459	0.409		0.590308	1.0411	0.648	0.819	0.791209	0.361	0.3725	0.369724		0.977778	0.975439	0.586	0.6	0.976667	0.3115	0.2815	0.288742		0.574286	1.03488	0.468	0.608	0.769737	0.2755	0.2625	0.265638		1.09596
Non-acute	12		-0.1		0.404	0.411	0.279	0.326	0.245	0.249	0.177	0.163	0.265	0.263	0.17	0.162	0.309	0.302	0.419	0.422		0.982968	0.855828	0.683	0.737	0.92673	0.4075	0.3025	0.327847		0.983936	1.08589	0.422	0.412	1.02427	0.247	0.17	0.188588		1.0076	1.04938	0.435	0.425	1.02353	0.264	0.166	0.189658		1.02318
Non-acute	13		-0.1		0.356	0.304	0.245	0.255	0.27	0.209	0.181	0.189	0.275	0.217	0.184	0.195	0.153	0.199	0.465	0.479		1.17105	0.960784	0.601	0.559	1.07513	0.33	0.25	0.269312		1.29187	0.957672	0.451	0.398	1.13317	0.2395	0.185	0.198157		1.26728	0.94359	0.459	0.412	1.11408	0.246	0.1895	0.203139		0.768844
Non-acute	14		0.2		0.372	0.397	0.315	0.286	0.259	0.269	0.225	0.197	0.242	0.266	0.219	0.189	0.248	0.29	0.459	0.448		0.937028	1.1014	0.687	0.683	1.00586	0.3845	0.3005	0.320778		0.962825	1.14213	0.484	0.466	1.03863	0.264	0.211	0.223794		0.909774	1.15873	0.461	0.455	1.01319	0.254	0.204	0.21607		0.855172
Non-acute	15		0.1		0.22	0.359	0.275	0.28	0.145	0.232	0.175	0.142	0.104	0.253	0.177	0.137	0.236	0.146	0.463	0.421		0.612813	0.982143	0.495	0.639	0.774648	0.2895	0.2775	0.280397		0.625	1.23239	0.32	0.374	0.855615	0.1885	0.1585	0.165742		0.411067	1.29197	0.281	0.39	0.720513	0.1785	0.157	0.16219		1.61644
Non-acute	16		0		0.395	0.371	0.352	0.312	0.3	0.266	0.208	0.199	0.277	0.274	0.209	0.197	0.305	0.129	0.475	0.424		1.06469	1.12821	0.747	0.683	1.0937	0.383	0.332	0.344312		1.12782	1.04523	0.508	0.465	1.09247	0.283	0.2035	0.222692		1.01095	1.06091	0.486	0.471	1.03185	0.2755	0.203	0.220502		2.36434
Non-acute	17		0.6		0.362	0.402	0.285	0.276	0.263	0.279	0.199	0.206	0.238	0.276	0.199	0.208	0.211	0.269	0.484	0.455		0.900498	1.03261	0.647	0.678	0.954277	0.382	0.2805	0.305003		0.942652	0.966019	0.462	0.485	0.952577	0.271	0.2025	0.219036		0.862319	0.956731	0.437	0.484	0.902893	0.257	0.2035	0.216415		0.784387
Non-acute	18		1.5		0.282	0.375	0.388	0.377	0.199	0.293	0.235	0.228	0.187	0.288	0.229	0.225	0.176	0.185	0.459	0.511		0.752	1.02918	0.67	0.752	0.890957	0.3285	0.3825	0.369464		0.679181	1.0307	0.434	0.521	0.833013	0.246	0.2315	0.235		0.649306	1.01778	0.416	0.513	0.810916	0.2375	0.227	0.229535		0.951351
Non-acute	19				0.339	0.32	0.276	0.254	0.295	0.248	0.201	0.189	0.294	0.261	0.202	0.181	0.123	0.158	0.525	0.538		1.05937	1.08661	0.615	0.574	1.07143	0.3295	0.265	0.280571		1.18952	1.06349	0.496	0.437	1.13501	0.2715	0.195	0.213467		1.12644	1.11602	0.496	0.442	1.12217	0.2775	0.1915	0.212261		0.778481
Unaffected	2		-0.1		0.328	0.39	0.344	0.328	0.236	0.242	0.197	0.206	0.246	0.255	0.203	0.214	0.073	0.182	0.484	0.418		0.841026	1.04878	0.672	0.718	0.935933	0.359	0.336	0.341552		0.975207	0.956311	0.433	0.448	0.966518	0.239	0.2015	0.210553		0.964706	0.948598	0.449	0.469	0.957356	0.2505	0.2085	0.218639		0.401099
Unaffected	3		-0.1		0.375	0.414	0.325	0.332	0.271	0.301	0.23	0.209	0.226	0.296	0.214	0.185	0.295	0.305	0.467	0.428		0.905797	0.978916	0.7	0.746	0.938338	0.3945	0.3285	0.344433		0.900332	1.10048	0.501	0.51	0.982353	0.286	0.2195	0.235553		0.763514	1.15676	0.44	0.481	0.914761	0.261	0.1995	0.214346		0.967213
Unaffected	4		-0.1		0.464	0.457	0.453	0.453	0.42	0.431	0.336	0.351	0.403	0.419	0.324	0.335	0.19	0.242	0.476	0.508		1.01532	1	0.917	0.91	1.00769	0.4605	0.453	0.454811		0.974478	0.957265	0.756	0.782	0.966752	0.4255	0.3435	0.363295		0.961814	0.967164	0.727	0.754	0.964191	0.411	0.3295	0.349174		0.785124
Unaffected	5		-0.1		0.398	0.438	0.358	0.354	0.268	0.326	0.207	0.223	0.239	0.308	0.183	0.195	0.228	0.281	0.457	0.479		0.908676	1.0113	0.756	0.792	0.954545	0.418	0.356	0.370967		0.822086	0.928251	0.475	0.549	0.865209	0.297	0.215	0.234795		0.775974	0.938462	0.422	0.503	0.838966	0.2735	0.189	0.209399		0.811388
Unaffected	7		0.5		0.311	0.373	0.331	0.328	0.273	0.325	0.222	0.221	0.28	0.312	0.213	0.215	0.164	0.299	0.448	0.358		0.83378	1.00915	0.642	0.701	0.915835	0.342	0.3295	0.332518		0.84	1.00452	0.495	0.546	0.906593	0.299	0.2215	0.240209		0.897436	0.990698	0.493	0.527	0.935484	0.296	0.214	0.233795		0.548495
Unaffected	8		0		0.402	0.285	0.454	0.455	0.375	0.257	0.331	0.317	0.346	0.238	0.328	0.321	0.253	0.327	0.512	0.477		1.41053	0.997802	0.856	0.74	1.15676	0.3435	0.4545	0.427704		1.45914	1.04416	0.706	0.574	1.22997	0.316	0.324	0.322069									0		0.7737
Unaffected	11		-0.1		0.298	0.3	0.415	0.423	0.272	0.299	0.313	0.317	0.261	0.287	0.303	0.315	0.17	0.194	0.501	0.435		0.993333	0.981087	0.713	0.723	0.986169	0.299	0.419	0.390031		0.909699	0.987382	0.585	0.616	0.949675	0.2855	0.315	0.307879		0.909408	0.961905	0.564	0.602	0.936877	0.274	0.309	0.300551		0.876289
Unaffected	12		-0.1		0.391	0.412	0.329	0.322	0.268	0.262	0.208	0.201	0.24	0.268	0.199	0.187	0.279	0.335	0.34	0.379		0.949029	1.02174	0.72	0.734	0.980926	0.4015	0.3255	0.343847		1.0229	1.03483	0.476	0.463	1.02808	0.265	0.2045	0.219105		0.895522	1.06417	0.439	0.455	0.964835	0.254	0.193	0.207726		0.832836
Unaffected	14		0		0.403	0.405	0.347	0.339	0.251	0.255	0.222	0.209	0.226	0.236	0.207	0.194	0.272	0.244	0.455	0.486		0.995062	1.0236	0.75	0.744	1.00806	0.404	0.343	0.357726		0.984314	1.0622	0.473	0.464	1.0194	0.253	0.2155	0.224553		0.957627	1.06701	0.433	0.43	1.00698	0.231	0.2005	0.207863		1.11475
Unaffected	15		0.1		0.3	0.37	0.368	0.384	0.203	0.291	0.227	0.234	0.214	0.271	0.216	0.232	0.229	0.186	0.464	0.457		0.810811	0.958333	0.668	0.754	0.885942	0.335	0.376	0.366102		0.697595	0.970085	0.43	0.525	0.819048	0.247	0.2305	0.234483		0.789668	0.931034	0.43	0.503	0.854871	0.2425	0.224	0.228466		1.23118
Unaffected	16		0		0.404	0.374	0.377	0.398	0.307	0.247	0.226	0.232	0.299	0.266	0.228	0.232	0.379	0.31	0.407	0.441		1.08021	0.947236	0.781	0.772	1.01166	0.389	0.3875	0.387862		1.24291	0.974138	0.533	0.479	1.11273	0.277	0.229	0.240587		1.12406	0.982759	0.527	0.498	1.05823	0.2825	0.23	0.242674		1.22258
Unaffected	17		0		0.437	0.457	0.399	0.395	0.316	0.337	0.259	0.258	0.312	0.336	0.262	0.259	0.288	0.302	0.5	0.515		0.956236	1.01013	0.836	0.852	0.981221	0.447	0.397	0.40907		0.937685	1.00388	0.575	0.595	0.966387	0.3265	0.2585	0.274916		0.928571	1.01158	0.574	0.595	0.964706	0.324	0.2605	0.275829		0.953642
Unaffected	18		0		0.369	0.41	0.456	0.421	0.275	0.307	0.293	0.277	0.274	0.31	0.292	0.269	0.257	0.255	0.514	0.484		0.9	1.08314	0.825	0.831	0.99278	0.3895	0.4385	0.426671		0.895765	1.05776	0.568	0.584	0.972603	0.291	0.285	0.286448		0.883871	1.0855	0.566	0.579	0.977547	0.292	0.2805	0.283276		1.00784
Unaffected	20		0		0.3	0.453	0.326	0.285	0.205	0.325	0.232	0.21	0.222	0.329	0.222	0.204	0.29	0.328	0.463	0.431		0.662252	1.14386	0.626	0.738	0.848238	0.3765	0.3055	0.32264		0.630769	1.10476	0.437	0.535	0.816822	0.265	0.221	0.231622		0.674772	1.08824	0.444	0.533	0.833021	0.2755	0.213	0.228088		0.884146
Unaffected	21		-0.1		0.308	0.326	0.432	0.448	0.244	0.288	0.262	0.238	0.213	0.214	0.245	0.236	0.267	0.312	0.47	0.476		0.944785	0.964286	0.74	0.774	0.956072	0.317	0.44	0.410307		0.847222	1.10084	0.506	0.526	0.961977	0.266	0.25	0.253862		0.995327	1.03814	0.458	0.45	1.01778	0.2135	0.2405	0.233982		0.855769
Unaffected	22		-0.1		0.281	0.348	0.418	0.37	0.242	0.292	0.24	0.225	0.228	0.272	0.22	0.213	0.179	0.183	0.495	0.458		0.807471	1.12973	0.699	0.718	0.973538	0.3145	0.394	0.374808		0.828767	1.06667	0.482	0.517	0.932302	0.267	0.2325	0.240828		0.838235	1.03286	0.448	0.485	0.923711	0.25	0.2165	0.224587		0.978142
[truncated: 8 more columns]

## Sheet: OCT-A values Large vessells
			OCT-A																									2.26865
			SLO				Disc				RPN				Chor					SLO calcs					Disc	Peri	Total	9.39771	Disc					Disc	Peri	Total		RPN calcs					Disc	Peri	Total		Chor
Phase	Pt number		Disc Sup	Disc Inf	Peri Sup	Peri Inf	Disc Sup	Disc Inf	Peri Sup	Peri Inf	Disc Sup	Disc Inf	Peri Sup	Peri Inf	Disc Sup	Disc Inf	Peri Sup	Peri Inf		Disc sup/inf	Peri sup/inf	Disc+Peri sup	Disc+Peri inf	Disc+Peri sup/inf	Average disc	Average peri	Average total	7.12906	Disc sup/inf	Peri sup/inf	Disc+Peri sup	Disc+Peri inf	Disc+Peri sup/inf	Average disc	Average peri	Average total		Disc sup/inf	Peri sup/inf	Disc+Peri sup	Disc+Peri inf	Disc+Peri sup/inf	Average disc	Average peri	Average total		Disc sup/inf	Peri sup/inf	Disc+Peri sup
Acute	1		0.384	0.285	0.253	0.269	0.2	0.266	0.164	0.157	0.293	0.258	0.202	0.184	0.001	0.001	0.182	0.203		1.34737	0.94052	0.637	0.554	1.14982	0.3345	0.261	0.278743		0.75188	1.04459	0.364	0.423	0.86052	0.233	0.1605	0.178002		1.13566	1.09783	0.495	0.442	1.11991	0.2755	0.193	0.212916		1	0.896552	0.183
Acute	2		0.291	0.243	0.19	0.246	0.088	0.161	0.024	0.132	0.159	0.175	0.096	0.114	0.002	0.121	0.137	0.513		1.19753	0.772358	0.481	0.489	0.98364	0.267	0.218	0.229829		0.546584	0.181818	0.112	0.293	0.382253	0.1245	0.078	0.0892253		0.908571	0.842105	0.255	0.289	0.882353	0.167	0.105	0.119967		0.0165289	0.267057	0.139
Acute	3		0.285	0.299	0.19	0.178	0.109	0.076	0.045	0.073	0.184	0.163	0.072	0.072	0.021	0.004	0.085	0.097		0.953177	1.06742	0.475	0.477	0.995807	0.292	0.184	0.210072		1.43421	0.616438	0.154	0.149	1.03356	0.0925	0.059	0.0670871		1.12883	1	0.256	0.235	1.08936	0.1735	0.072	0.0965026		5.25	0.876289	0.106
Acute	4		0.192	0.449	0.23	0.237	0.226	0.239	0.081	0.145	0.251	0.371	0.142	0.194	0.006	0.008	0.138	0.147		0.427617	0.970464	0.422	0.686	0.61516	0.3205	0.2335	0.254502		0.945607	0.558621	0.307	0.384	0.799479	0.2325	0.113	0.141848		0.67655	0.731959	0.393	0.565	0.695575	0.311	0.168	0.202521		0.75	0.938776	0.144
Acute	5		0.287	0.368	0.201	0.202	0.194	0.311	0.099	0.088	0.272	0.334	0.142	0.126	0.031	0.077	0.279	0.381		0.779891	0.99505	0.488	0.57	0.85614	0.3275	0.2015	0.231917		0.623794	1.125	0.293	0.399	0.734336	0.2525	0.0935	0.131883		0.814371	1.12698	0.414	0.46	0.9	0.303	0.134	0.174797		0.402597	0.732283	0.31
Acute	6		0.288	0.303	0.271	0.234	0.225	0.118	0.065	0.028	0.213	0.268	0.133	0.151	0.003	0.008	0.081	0.066		0.950495	1.15812	0.559	0.537	1.04097	0.2955	0.2525	0.26288		1.90678	2.32143	0.29	0.146	1.9863	0.1715	0.0465	0.0766756		0.794776	0.880795	0.346	0.419	0.825776	0.2405	0.142	0.165778		0.375	1.22727	0.084
Acute	7		0.28	0.14	0.221	0.123	0.15	0.07	0.056	0.034	0.163	0.175	0.112	0.072	0	0.001	0.03	0.083		2	1.79675	0.501	0.263	1.90494	0.21	0.172	0.181173		2.14286	1.64706	0.206	0.104	1.98077	0.11	0.045	0.0606913		0.931429	1.55556	0.275	0.247	1.11336	0.169	0.092	0.110588		0	0.361446	0.03
Non-acute	1		0.305	0.254	0.228	0.236	0.254	0.188	0.173	0.101	0.233	0.206	0.167	0.094	0.152	0.145	0.504	0.426		1.20079	0.966102	0.533	0.49	1.08776	0.2795	0.232	0.243467		1.35106	1.71287	0.427	0.289	1.47751	0.221	0.137	0.157278		1.13107	1.7766	0.4	0.3	1.33333	0.2195	0.1305	0.151985		1.04828	1.1831	0.656
Non-acute	2		0.263	0.265	0.185	0.173	0.233	0.208	0.16	0.162	0.21	0.184	0.156	0.142	0.211	0.22	0.451	0.478		0.992453	1.06936	0.448	0.438	1.02283	0.264	0.179	0.199519		1.12019	0.987654	0.393	0.37	1.06216	0.2205	0.161	0.175364		1.1413	1.09859	0.366	0.326	1.1227	0.197	0.149	0.160587		0.959091	0.943515	0.662
Non-acute	3		0.215	0.243	0.157	0.176	0.219	0.225	0.135	0.139	0.223	0.246	0.129	0.117	0.144	0.13	0.43	0.428		0.884774	0.892045	0.372	0.419	0.887828	0.229	0.1665	0.181588		0.973333	0.971223	0.354	0.364	0.972527	0.222	0.137	0.157519		0.906504	1.10256	0.352	0.363	0.969697	0.2345	0.123	0.149917		1.10769	1.00467	0.574
Non-acute	1		0.206	0.212	0.186	0.229	0.197	0.235	0.146	0.17	0.213	0.235	0.139	0.148	0.228	0.204	0.44	0.461		0.971698	0.812227	0.392	0.441	0.888889	0.209	0.2075	0.207862		0.838298	0.858824	0.343	0.405	0.846914	0.216	0.158	0.172001		0.906383	0.939189	0.352	0.383	0.91906	0.224	0.1435	0.162933		1.11765	0.954447	0.668
Non-acute	8		0.304	0.386	0.213	0.227	0.267	0.178	0.163	0.175	0.159	0.209	0.155	0.162	0.324	0.302	0.441	0.47		0.787565	0.938326	0.517	0.613	0.843393	0.345	0.22	0.250176		1.5	0.931429	0.43	0.353	1.21813	0.2225	0.169	0.181915		0.760766	0.95679	0.314	0.371	0.846361	0.184	0.1585	0.164656		1.07285	0.938298	0.765
Non-acute	9		0.202	0.386	0.291	0.199	0.196	0.286	0.187	0.211	0.238	0.251	0.179	0.124	0.144	0.224	0.488	0.451		0.523316	1.46231	0.493	0.585	0.842735	0.294	0.245	0.256829		0.685315	0.886256	0.383	0.497	0.770624	0.241	0.199	0.209139		0.948207	1.44355	0.417	0.375	1.112	0.2445	0.1515	0.173951		0.642857	1.08204	0.632
Non-acute	9		0.288	0.371	0.22	0.21	0.141	0.241	0.164	0.176	0.126	0.246	0.149	0.16	0.345	0.315	0.446	0.433		0.77628	1.04762	0.508	0.581	0.874355	0.3295	0.215	0.242641		0.585062	0.931818	0.305	0.417	0.731415	0.191	0.17	0.175069		0.512195	0.93125	0.275	0.406	0.67734	0.186	0.1545	0.162104		1.09524	1.03002	0.791
Non-acute	10		0.296	0.225	0.197	0.182	0.257	0.261	0.191	0.177	0.172	0.266	0.188	0.178	0.304	0.322	0.467	0.454		1.31556	1.08242	0.493	0.407	1.2113	0.2605	0.1895	0.20664		0.984674	1.0791	0.448	0.438	1.02283	0.259	0.184	0.202105		0.646617	1.05618	0.36	0.444	0.810811	0.219	0.183	0.191691		0.944099	1.02863	0.771
Non-acute	10		0.192	0.318	0.218	0.23	0.272	0.267	0.211	0.212	0.108	0.239	0.212	0.233	0.34	0.282	0.472	0.451		0.603774	0.947826	0.41	0.548	0.748175	0.255	0.224	0.231484		1.01873	0.995283	0.483	0.479	1.00835	0.2695	0.2115	0.225501		0.451883	0.909871	0.32	0.472	0.677966	0.1735	0.2225	0.210671		1.20567	1.04656	0.812
Non-acute	11		0.17	0.433	0.328	0.294	0.283	0.271	0.221	0.216	0.165	0.326	0.214	0.199	0.217	0.198	0.459	0.409		0.39261	1.11565	0.498	0.727	0.685007	0.3015	0.311	0.308707		1.04428	1.02315	0.504	0.487	1.03491	0.277	0.2185	0.232622		0.506135	1.07538	0.379	0.525	0.721905	0.2455	0.2065	0.215915		1.09596	1.12225	0.676
Non-acute	12		0.375	0.376	0.215	0.26	0.213	0.194	0.155	0.121	0.224	0.195	0.142	0.12	0.309	0.302	0.419	0.422		0.99734	0.826923	0.59	0.636	0.927673	0.3755	0.2375	0.270814		1.09794	1.28099	0.368	0.315	1.16825	0.2035	0.138	0.153812		1.14872	1.18333	0.366	0.315	1.1619	0.2095	0.131	0.14995		1.02318	0.992891	0.728
Non-acute	13		0.339	0.233	0.196	0.205	0.248	0.179	0.164	0.172	0.259	0.188	0.163	0.177	0.153	0.199	0.465	0.479		1.45494	0.956098	0.535	0.438	1.22146	0.286	0.2005	0.22114		1.38547	0.953488	0.412	0.351	1.17379	0.2135	0.168	0.178984		1.37766	0.920904	0.422	0.365	1.15616	0.2235	0.17	0.182915		0.768844	0.970772	0.618
Non-acute	14		0.309	0.381	0.238	0.217	0.216	0.251	0.202	0.17	0.204	0.244	0.195	0.164	0.248	0.29	0.459	0.448		0.811024	1.09677	0.547	0.598	0.914716	0.345	0.2275	0.255865		0.860558	1.18824	0.418	0.421	0.992874	0.2335	0.186	0.197467		0.836066	1.18902	0.399	0.408	0.977941	0.224	0.1795	0.190243		0.855172	1.02455	0.707
Non-acute	15		0.209	0.315	0.216	0.201	0.128	0.209	0.148	0.109	0.082	0.229	0.153	0.088	0.236	0.146	0.463	0.421		0.663492	1.07463	0.425	0.516	0.823643	0.262	0.2085	0.221415		0.61244	1.3578	0.276	0.318	0.867925	0.1685	0.1285	0.138156		0.358079	1.73864	0.235	0.317	0.741325	0.1555	0.1205	0.128949		1.61644	1.09976	0.699
Non-acute	16		0.359	0.334	0.236	0.234	0.263	0.236	0.155	0.14	0.248	0.256	0.15	0.146	0.305	0.129	0.475	0.424		1.07485	1.00855	0.595	0.568	1.04754	0.3465	0.235	0.261917		1.11441	1.10714	0.418	0.376	1.1117	0.2495	0.1475	0.172123		0.96875	1.0274	0.398	0.402	0.99005	0.252	0.148	0.173106		2.36434	1.12028	0.78
Non-acute	17		0.29	0.357	0.196	0.214	0.231	0.246	0.166	0.163	0.213	0.244	0.164	0.157	0.211	0.269	0.484	0.455		0.812325	0.915888	0.486	0.571	0.851138	0.3235	0.205	0.233606		0.939024	1.0184	0.397	0.409	0.97066	0.2385	0.1645	0.182364		0.872951	1.04459	0.377	0.401	0.94015	0.2285	0.1605	0.176916		0.784387	1.06374	0.695
Non-acute	18		0.263	0.344	0.31	0.3	0.155	0.278	0.184	0.193	0.141	0.27	0.183	0.191	0.176	0.185	0.459	0.511		0.764535	1.03333	0.573	0.644	0.889752	0.3035	0.305	0.304638		0.557554	0.953368	0.339	0.471	0.719745	0.2165	0.1885	0.195259		0.522222	0.958115	0.324	0.461	0.70282	0.2055	0.187	0.191466		0.951351	0.898239	0.635
Non-acute	19		0.32	0.293	0.238	0.199	0.285	0.229	0.19	0.176	0.288	0.246	0.189	0.163	0.123	0.158	0.525	0.538		1.09215	1.19598	0.558	0.492	1.13415	0.3065	0.2185	0.239744		1.24454	1.07955	0.475	0.405	1.17284	0.257	0.183	0.200864		1.17073	1.15951	0.477	0.409	1.16626	0.267	0.176	0.197968		0.778481	0.975836	0.648
Unaffected	2		0.276	0.365	0.255	0.227	0.186	0.195	0.152	0.156	0.196	0.204	0.152	0.142	0.073	0.182	0.484	0.418		0.756164	1.12335	0.531	0.592	0.896959	0.3205	0.241	0.260192		0.953846	0.974359	0.338	0.351	0.962963	0.1905	0.154	0.162811		0.960784	1.07042	0.348	0.346	1.00578	0.2	0.147	0.159794		0.401099	1.15789	0.557
Unaffected	3		0.354	0.392	0.237	0.256	0.242	0.27	0.186	0.148	0.147	0.27	0.149	0.112	0.295	0.305	0.467	0.428		0.903061	0.925781	0.591	0.648	0.912037	0.373	0.2465	0.277038		0.896296	1.25676	0.428	0.418	1.02392	0.256	0.167	0.188485		0.544444	1.33036	0.296	0.382	0.774869	0.2085	0.1305	0.14933		0.967213	1.09112	0.762
Unaffected	4		0.423	0.417	0.394	0.406	0.384	0.39	0.277	0.3	0.369	0.341	0.26	0.267	0.19	0.242	0.476	0.508		1.01439	0.970443	0.817	0.823	0.99271	0.42	0.4	0.404828		0.984615	0.923333	0.661	0.69	0.957971	0.387	0.2885	0.312278		1.08211	0.973783	0.629	0.608	1.03454	0.355	0.2635	0.285589		0.785124	0.937008	0.666
Unaffected	5		0.367	0.416	0.249	0.253	0.243	0.287	0.146	0.175	0.174	0.287	0.118	0.145	0.228	0.281	0.457	0.479		0.882212	0.98419	0.616	0.669	0.920777	0.3915	0.251	0.284917		0.84669	0.834286	0.389	0.462	0.841991	0.265	0.1605	0.185727		0.606272	0.813793	0.292	0.432	0.675926	0.2305	0.1315	0.155399		0.811388	0.954071	0.685
Unaffected	7		0.279	0.334	0.261	0.26	0.226	0.295	0.18	0.187	0.226	0.287	0.147	0.159	0.164	0.299	0.448	0.358		0.835329	1.00385	0.54	0.594	0.909091	0.3065	0.2605	0.271605		0.766102	0.962567	0.406	0.482	0.842324	0.2605	0.1835	0.202088		0.787456	0.924528	0.373	0.446	0.836323	0.2565	0.153	0.177985		0.548495	1.2514	0.612
Unaffected	8		0.334	0.255	0.406	0.399	0.326	0.232	0.28	0.259	0.311	0.224	0.273	0.248	0.253	0.327	0.512	0.477		1.3098	1.01754	0.74	0.654	1.1315	0.2945	0.4025	0.376428		1.40517	1.08108	0.606	0.491	1.23422	0.279	0.2695	0.271793		1.38839	1.10081	0.584	0.472	1.23729	0.2675	0.2605	0.26219		0.7737	1.07338	0.765
Unaffected	11		0.251	0.25	0.344	0.367	0.203	0.26	0.233	0.245	0.197	0.24	0.203	0.231	0.17	0.194	0.501	0.435		1.004	0.93733	0.595	0.617	0.964344	0.2505	0.3555	0.330153		0.780769	0.95102	0.436	0.505	0.863366	0.2315	0.239	0.237189		0.820833	0.878788	0.4	0.471	0.849257	0.2185	0.217	0.217362		0.876289	1.15172	0.671
Unaffected	12		0.371	0.386	0.232	0.223	0.209	0.23	0.141	0.151	0.206	0.24	0.135	0.123	0.279	0.335	0.34	0.379		0.96114	1.04036	0.603	0.609	0.990148	0.3785	0.2275	0.263952		0.908696	0.933775	0.35	0.381	0.918635	0.2195	0.146	0.163743		0.858333	1.09756	0.341	0.363	0.939394	0.223	0.129	0.151692		0.832836	0.897098	0.619
Unaffected	14		0.392	0.359	0.27	0.223	0.219	0.227	0.187	0.165	0.189	0.209	0.165	0.148	0.272	0.244	0.455	0.486		1.09192	1.21076	0.662	0.582	1.13746	0.3755	0.2465	0.277641		0.964758	1.13333	0.406	0.392	1.03571	0.223	0.176	0.187346		0.904306	1.11486	0.354	0.357	0.991597	0.199	0.1565	0.16676		1.11475	0.936214	0.727
Unaffected	15		0.281	0.348	0.307	0.319	0.163	0.257	0.179	0.188	0.172	0.242	0.156	0.168	0.229	0.186	0.464	0.457		0.807471	0.962382	0.588	0.667	0.881559	0.3145	0.313	0.313362		0.634241	0.952128	0.342	0.445	0.768539	0.21	0.1835	0.189897		0.710744	0.928571	0.328	0.41	0.8	0.207	0.162	0.172863		1.23118	1.01532	0.693
Unaffected	16		0.352	0.319	0.247	0.308	0.264	0.199	0.164	0.15	0.277	0.234	0.161	0.145	0.379	0.31	0.407	0.441		1.10345	0.801948	0.599	0.627	0.955343	0.3355	0.2775	0.291501		1.32663	1.09333	0.428	0.349	1.22636	0.2315	0.157	0.174985		1.18376	1.11034	0.438	0.379	1.15567	0.2555	0.153	0.177744		1.22258	0.922902	0.786
Unaffected	17		0.408	0.427	0.321	0.318	0.283	0.314	0.21	0.199	0.292	0.306	0.195	0.182	0.288	0.302	0.5	0.515		0.955504	1.00943	0.729	0.745	0.978523	0.4175	0.3195	0.343158		0.901274	1.05528	0.493	0.513	0.961014	0.2985	0.2045	0.227192		0.954248	1.07143	0.487	0.488	0.997951	0.299	0.1885	0.215175		0.953642	0.970874	0.788
Unaffected	18		0.316	0.287	0.414	0.35	0.226	0.263	0.218	0.223	0.226	0.26	0.219	0.201	0.257	0.255	0.514	0.484		1.10105	1.18286	0.73	0.637	1.146	0.3015	0.382	0.362567		0.859316	0.977578	0.444	0.486	0.91358	0.2445	0.2205	0.226294		0.869231	1.08955	0.445	0.461	0.965293	0.243	0.21	0.217966		1.00784	1.06198	0.771
Unaffected	20		0.273	0.416	0.255	0.18	0.137	0.274	0.174	0.174	0.152	0.288	0.138	0.154	0.29	0.328	0.463	0.431		0.65625	1.41667	0.528	0.596	0.885906	0.3445	0.2175	0.248158		0.5	1	0.311	0.448	0.694196	0.2055	0.174	0.181604		0.527778	0.896104	0.29	0.442	0.656109	0.22	0.146	0.163864		0.884146	1.07425	0.753
Unaffected	21		0.267	0.273	0.386	0.375	0.204	0.23	0.212	0.18	0.19	0.187	0.167	0.16	0.267	0.312	0.47	0.476		0.978022	1.02933	0.653	0.648	1.00772	0.27	0.3805	0.353825		0.886957	1.17778	0.416	0.41	1.01463	0.217	0.196	0.201069		1.01604	1.04375	0.357	0.347	1.02882	0.1885	0.1635	0.169535		0.855769	0.987395	0.737
Unaffected	22		0.157	0.298	0.337	0.283	0.196	0.256	0.155	0.161	0.194	0.228	0.12	0.135	0.179	0.183	0.495	0.458		0.526846	1.19081	0.494	0.581	0.850258	0.2275	0.31	0.290084		0.765625	0.962733	0.351	0.417	0.841727	0.226	0.158	0.174416		0.850877	0.888889	0.314	0.363	0.865014	0.211	0.1275	0.147657		0.978142	1.08079	0.674
[truncated: 6 more columns]

## Sheet: OCT-A values Small vessells
			OCT-A																					2.26865
			SLO				Disc				RPN					SLO calcs					Disc	Peri	Total	9.39771	Disc					Disc	Peri	Total		RPN calcs					Disc	Peri	Total
Phase	Pt number		Disc Sup	Disc Inf	Peri Sup	Peri Inf	Disc Sup	Disc Inf	Peri Sup	Peri Inf	Disc Sup	Disc Inf	Peri Sup	Peri Inf		Disc sup/inf	Peri sup/inf	Disc+Peri sup	Disc+Peri inf	Disc+Peri sup/inf	Average disc	Average peri	Average total	7.12906	Disc sup/inf	Peri sup/inf	Disc+Peri sup	Disc+Peri inf	Disc+Peri sup/inf	Average disc	Average peri	Average total		Disc sup/inf	Peri sup/inf	Disc+Peri sup	Disc+Peri inf	Disc+Peri sup/inf	Average disc	Average peri	Average total
Acute	1		0.038	0.008	0.081	0.069	0.065	0.02	0.076	0.063	0.02	0.018	0.051	0.061		4.75	1.17391	0.119	0.077	1.54545	0.023	0.075	0.062447		3.25	1.20635	0.0733445	0.0526196	1.39386	0.0425	0.0695	0.0629821		1.11111	0.836066	0.071	0.079	0.898734	0.019	0.056	0.047068
Acute	2		0.055	0.06	0.097	0.072	0.123	0.058	0.12	0.075	0.077	0.054	0.066	0.079		0.916667	1.34722	0.152	0.132	1.15152	0.0575	0.0845	0.0779821		2.12069	1.6	0.120724	0.0708961	1.70283	0.0905	0.0975	0.0958102		1.42593	0.835443	0.143	0.133	1.07519	0.0655	0.0725	0.0708102
Acute	3		0.019	0.055	0.06	0.07	0.061	0.06	0.108	0.082	0.05	0.107	0.082	0.097		0.345455	0.857143	0.079	0.125	0.632	0.037	0.065	0.0582407		1.01667	1.31707	0.096654	0.0766891	1.26034	0.0605	0.095	0.0866715		0.46729	0.845361	0.132	0.204	0.647059	0.0785	0.0895	0.0868445
Acute	4		0.076	0.016	0.073	0.065	0.027	0.042	0.071	0.051	0.024	0.044	0.083	0.049		4.75	1.12308	0.149	0.081	1.83951	0.046	0.069	0.0634477		0.642857	1.39216	0.0603782	0.0488274	1.23656	0.0345	0.061	0.0546028		0.545455	1.69388	0.107	0.093	1.15054	0.034	0.066	0.0582751
Acute	5		0.035	0.048	0.107	0.097	0.025	0.022	0.081	0.057	0.02	0.035	0.059	0.047		0.729167	1.10309	0.142	0.145	0.97931	0.0415	0.102	0.087395		1.13636	1.42105	0.0674813	0.0485508	1.38991	0.0235	0.069	0.0580161		0.571429	1.25532	0.079	0.082	0.963415	0.0275	0.053	0.0468442
Acute	6		0.041	0.048	0.051	0.073	0.044	0.038	0.103	0.102	0.052	0.016	0.061	0.04		0.854167	0.69863	0.092	0.121	0.760331	0.0445	0.062	0.0577754		1.15789	1.0098	0.0887571	0.0865501	1.0255	0.041	0.1025	0.0876536		3.25	1.525	0.113	0.056	2.01786	0.034	0.0505	0.0465168
Acute	7		0.017	0.099	0.088	0.159	0.086	0.076	0.136	0.135	0.092	0.029	0.088	0.12		0.171717	0.553459	0.105	0.258	0.406977	0.058	0.1235	0.107688		1.13158	1.00741	0.12393	0.120757	1.02627	0.081	0.1355	0.122343		3.17241	0.733333	0.18	0.149	1.20805	0.0605	0.104	0.0934989
Non-acute	1		0.015	0.032	0.061	0.053	0.021	0.054	0.021	0.041	0.017	0.019	0.022	0.052		0.46875	1.15094	0.076	0.085	0.894118	0.0235	0.057	0.0489129		0.388889	0.512195	0.021	0.0441383	0.475778	0.0375	0.031	0.0325691		0.894737	0.423077	0.039	0.071	0.549296	0.018	0.037	0.0324133
Non-acute	2		0.032	0.026	0.038	0.073	0.038	0.025	0.026	0.032	0.021	0.04	0.03	0.042		1.23077	0.520548	0.07	0.099	0.707071	0.029	0.0555	0.0491028		1.52	0.8125	0.0288969	0.0303102	0.953372	0.0315	0.029	0.0296035		0.525	0.714286	0.051	0.082	0.621951	0.0305	0.036	0.0346723
Non-acute	3		0.047	0.073	0.047	0.054	0.027	0.031	0.028	0.042	0.029	0.023	0.031	0.051		0.643836	0.87037	0.094	0.127	0.740157	0.06	0.0505	0.0527933		0.870968	0.666667	0.0277586	0.0393445	0.705526	0.029	0.035	0.0335516		1.26087	0.607843	0.06	0.074	0.810811	0.026	0.041	0.0373789
Non-acute	1		0.101	0.092	0.064	0.048	0.062	0.036	0.028	0.025	0.03	0.03	0.034	0.038		1.09783	1.33333	0.165	0.14	1.17857	0.0965	0.056	0.0657769		1.72222	1.12	0.0362078	0.0276555	1.30924	0.049	0.0265	0.0319316		1	0.894737	0.064	0.068	0.941176	0.03	0.036	0.0345516
Non-acute	8		0.007	0.033	0.057	0.064	0.018	0.035	0.032	0.044	0.015	0.016	0.024	0.04		0.212121	0.890625	0.064	0.097	0.659794	0.02	0.0605	0.0507231		0.514286	0.727273	0.0286203	0.0418274	0.684249	0.0265	0.038	0.0352238		0.9375	0.6	0.039	0.056	0.696429	0.0155	0.032	0.0280168
Non-acute	9		0.026	0.035	0.031	0.071	0.033	0.032	0.046	0.048	0.019	0.019	0.021	0.034		0.742857	0.43662	0.057	0.106	0.537736	0.0305	0.051	0.0460512		1.03125	0.958333	0.0428617	0.0441375	0.971095	0.0325	0.047	0.0434996		1	0.617647	0.04	0.053	0.754717	0.019	0.0275	0.0254481
Non-acute	9		0.044	0.033	0.064	0.05	0.079	0.012	0.022	0.017	0.066	0.015	0.03	0.024		1.33333	1.28	0.108	0.083	1.3012	0.0385	0.057	0.052534		6.58333	1.29412	0.0357601	0.015793	2.2643	0.0455	0.0195	0.0257765		4.4	1.25	0.096	0.039	2.46154	0.0405	0.027	0.030259
Non-acute	10		0.048	0.077	0.042	0.03	0.016	0.02	0.02	0.02	0.007	0.016	0.024	0.016		0.623377	1.4	0.09	0.107	0.841121	0.0625	0.036	0.0423972		0.8	1	0.0190344	0.02	0.951719	0.018	0.02	0.0195172		0.4375	1.5	0.031	0.032	0.96875	0.0115	0.02	0.0179481
Non-acute	10		0.061	0.026	0.022	0.021	0.016	0.013	0.009	0.012	0.031	0.011	0.009	0.01		2.34615	1.04762	0.083	0.047	1.76596	0.0435	0.0215	0.0268109		1.23077	0.75	0.0106898	0.0122414	0.873252	0.0145	0.0105	0.0114656		2.81818	0.9	0.04	0.021	1.90476	0.021	0.0095	0.0122762
Non-acute	11		0.098	0.021	0.052	0.071	0.025	0.044	0.057	0.069	0.036	0.024	0.053	0.059		4.66667	0.732394	0.15	0.092	1.63043	0.0595	0.0615	0.0610172		0.568182	0.826087	0.0492751	0.0629649	0.78258	0.0345	0.063	0.05612		1.5	0.898305	0.089	0.083	1.07229	0.03	0.056	0.0497235
Non-acute	12		0.029	0.035	0.064	0.066	0.032	0.055	0.022	0.042	0.041	0.068	0.028	0.042		0.828571	0.969697	0.093	0.101	0.920792	0.032	0.065	0.0570336		0.581818	0.52381	0.024414	0.0451383	0.540873	0.0435	0.032	0.0347762		0.602941	0.666667	0.069	0.11	0.627273	0.0545	0.035	0.0397074
Non-acute	13		0.017	0.071	0.049	0.05	0.022	0.03	0.017	0.017	0.016	0.029	0.021	0.018		0.239437	0.98	0.066	0.121	0.545455	0.044	0.0495	0.0481723		0.733333	1	0.018207	0.0201383	0.904101	0.026	0.017	0.0191726		0.551724	1.16667	0.037	0.047	0.787234	0.0225	0.0195	0.0202242
Non-acute	14		0.063	0.016	0.077	0.069	0.043	0.018	0.023	0.027	0.038	0.022	0.024	0.025		3.9375	1.11594	0.14	0.085	1.64706	0.0395	0.073	0.0649129		2.38889	0.851852	0.0278281	0.0248274	1.12086	0.0305	0.025	0.0263277		1.72727	0.96	0.062	0.047	1.31915	0.03	0.0245	0.0258277
Non-acute	15		0.011	0.044	0.059	0.079	0.017	0.023	0.027	0.033	0.022	0.024	0.024	0.049		0.25	0.746835	0.07	0.123	0.569106	0.0275	0.069	0.0589817		0.73913	0.818182	0.024586	0.030586	0.803832	0.02	0.03	0.027586		0.916667	0.489796	0.046	0.073	0.630137	0.023	0.0365	0.033241
Non-acute	16		0.036	0.037	0.116	0.078	0.037	0.03	0.053	0.059	0.029	0.018	0.059	0.051		0.972973	1.48718	0.152	0.115	1.32174	0.0365	0.097	0.082395		1.23333	0.898305	0.0491375	0.0519993	0.944966	0.0335	0.056	0.0505684		1.61111	1.15686	0.088	0.069	1.27536	0.0235	0.055	0.0473958
Non-acute	17		0.072	0.045	0.089	0.062	0.032	0.033	0.033	0.043	0.025	0.032	0.035	0.051		1.6	1.43548	0.161	0.107	1.50467	0.0585	0.0755	0.0713961		0.969697	0.767442	0.0327586	0.040586	0.807141	0.0325	0.038	0.0366723		0.78125	0.686275	0.06	0.083	0.722892	0.0285	0.043	0.0394996
Non-acute	18		0.019	0.031	0.078	0.077	0.044	0.015	0.051	0.035	0.046	0.018	0.046	0.034		0.612903	1.01299	0.097	0.108	0.898148	0.025	0.0775	0.0648263		2.93333	1.45714	0.0493102	0.0301719	1.63431	0.0295	0.043	0.039741		2.55556	1.35294	0.092	0.052	1.76923	0.032	0.04	0.0380688
Non-acute	19		0.019	0.027	0.038	0.055	0.01	0.019	0.011	0.013	0.006	0.015	0.013	0.018		0.703704	0.690909	0.057	0.082	0.695122	0.023	0.0465	0.040827		0.526316	0.846154	0.0107586	0.0144484	0.74462	0.0145	0.012	0.0126035		0.4	0.722222	0.019	0.033	0.575758	0.0105	0.0155	0.014293
Unaffected	2		0.052	0.025	0.089	0.101	0.05	0.047	0.045	0.05	0.05	0.051	0.051	0.072		2.08	0.881188	0.141	0.126	1.11905	0.0385	0.095	0.0813606		1.06383	0.9	0.046207	0.0492758	0.937723	0.0485	0.0475	0.0477414		0.980392	0.708333	0.101	0.123	0.821138	0.0505	0.0615	0.0588445
Unaffected	3		0.021	0.022	0.088	0.076	0.029	0.031	0.044	0.061	0.079	0.026	0.065	0.073		0.954545	1.15789	0.109	0.098	1.11224	0.0215	0.082	0.067395		0.935484	0.721311	0.0403789	0.0537579	0.751126	0.03	0.0525	0.0470684		3.03846	0.890411	0.144	0.099	1.45455	0.0525	0.069	0.0650168
Unaffected	4		0.041	0.04	0.059	0.047	0.036	0.041	0.059	0.051	0.034	0.078	0.064	0.068		1.025	1.25532	0.1	0.087	1.14943	0.0405	0.053	0.0499824		0.878049	1.15686	0.0534477	0.048586	1.10006	0.0385	0.055	0.0510168		0.435897	0.941176	0.098	0.146	0.671233	0.056	0.066	0.063586
Unaffected	5		0.031	0.022	0.109	0.101	0.025	0.039	0.061	0.048	0.065	0.021	0.065	0.05		1.40909	1.07921	0.14	0.123	1.13821	0.0265	0.105	0.0860497		0.641026	1.27083	0.0523094	0.0458274	1.14145	0.032	0.0545	0.0490684		3.09524	1.3	0.13	0.071	1.83099	0.043	0.0575	0.0539996
Unaffected	7		0.032	0.039	0.07	0.068	0.047	0.03	0.042	0.034	0.054	0.025	0.066	0.056		0.820513	1.02941	0.102	0.107	0.953271	0.0355	0.069	0.0609129		1.56667	1.23529	0.043207	0.0330344	1.30794	0.0385	0.038	0.0381207		2.16	1.17857	0.12	0.081	1.48148	0.0395	0.061	0.0558098
Unaffected	8		0.068	0.03	0.048	0.056	0.049	0.025	0.051	0.058	0.035	0.014	0.055	0.073		2.26667	0.857143	0.116	0.086	1.34884	0.049	0.052	0.0512758		1.96	0.87931	0.0505172	0.0500336	1.00966	0.037	0.0545	0.0502754									0
Unaffected	11		0.047	0.05	0.071	0.056	0.069	0.039	0.08	0.072	0.064	0.047	0.1	0.084		0.94	1.26786	0.118	0.106	1.11321	0.0485	0.0635	0.0598789		1.76923	1.11111	0.0773445	0.0640336	1.20787	0.054	0.076	0.0706891		1.3617	1.19048	0.164	0.131	1.25191	0.0555	0.092	0.0831887
Unaffected	12		0.02	0.026	0.097	0.099	0.059	0.032	0.067	0.05	0.034	0.028	0.064	0.064		0.769231	0.979798	0.117	0.125	0.936	0.023	0.098	0.0798947		1.84375	1.34	0.0650688	0.0456547	1.42524	0.0455	0.0585	0.0553617		1.21429	1	0.098	0.092	1.06522	0.031	0.064	0.0560336
Unaffected	14		0.011	0.046	0.077	0.116	0.032	0.028	0.035	0.044	0.037	0.027	0.042	0.046		0.23913	0.663793	0.088	0.162	0.54321	0.0285	0.0965	0.0800845		1.14286	0.795455	0.0342758	0.0401375	0.853959	0.03	0.0395	0.0372067		1.37037	0.913043	0.079	0.073	1.08219	0.032	0.044	0.0411031
Unaffected	15		0.019	0.022	0.061	0.065	0.04	0.034	0.048	0.046	0.042	0.029	0.06	0.064		0.863636	0.938462	0.08	0.087	0.91954	0.0205	0.063	0.0527403		1.17647	1.04348	0.0460688	0.0431031	1.0688	0.037	0.047	0.044586		1.44828	0.9375	0.102	0.093	1.09677	0.0355	0.062	0.0556028
Unaffected	16		0.052	0.055	0.13	0.09	0.043	0.048	0.062	0.082	0.022	0.032	0.067	0.087		0.945455	1.44444	0.182	0.145	1.25517	0.0535	0.11	0.0963606		0.895833	0.756098	0.0574133	0.0737922	0.77804	0.0455	0.072	0.0656028		0.6875	0.770115	0.089	0.119	0.747899	0.027	0.077	0.0649298
Unaffected	17		0.029	0.03	0.078	0.077	0.033	0.023	0.049	0.059	0.02	0.03	0.067	0.077		0.966667	1.01299	0.107	0.107	1	0.0295	0.0775	0.0659126		1.43478	0.830508	0.0451375	0.0503094	0.897198	0.028	0.054	0.0477235		0.666667	0.87013	0.087	0.107	0.813084	0.025	0.072	0.060654
Unaffected	18		0.053	0.123	0.042	0.071	0.049	0.044	0.075	0.054	0.048	0.05	0.073	0.068		0.430894	0.591549	0.095	0.194	0.489691	0.088	0.0565	0.0641042		1.11364	1.38889	0.0687235	0.051586	1.33221	0.0465	0.0645	0.0601547		0.96	1.07353	0.121	0.118	1.02542	0.049	0.0705	0.0653098
Unaffected	20		0.027	0.037	0.071	0.105	0.068	0.051	0.058	0.036	0.07	0.041	0.084	0.05		0.72973	0.67619	0.098	0.142	0.690141	0.032	0.088	0.0744813		1.33333	1.61111	0.060414	0.0396211	1.5248	0.0595	0.047	0.0500176		1.70732	1.68	0.154	0.091	1.69231	0.0555	0.067	0.0642238
Unaffected	21		0.041	0.053	0.046	0.073	0.04	0.058	0.05	0.058	0.023	0.027	0.078	0.076		0.773585	0.630137	0.087	0.126	0.690476	0.047	0.0595	0.0564824		0.689655	0.862069	0.047586	0.058	0.820447	0.049	0.054	0.052793		0.851852	1.02632	0.101	0.103	0.980583	0.025	0.077	0.064447
Unaffected	22		0.124	0.05	0.081	0.087	0.046	0.036	0.085	0.064	0.034	0.044	0.1	0.078		2.48	0.931034	0.205	0.137	1.49635	0.087	0.084	0.0847242		1.27778	1.32812	0.0755852	0.0572407	1.32048	0.041	0.0745	0.0664129		0.772727	1.28205	0.134	0.122	1.09836	0.039	0.089	0.0769298

## Sheet: Visual Field data
Acute																					Acute
	1	2	3	4	5	6	7															1	2	3	4	5	6	7
GS																					GS
total	17.1111	16.2593	14.2222	18.7222	4.37037	14.1111	20.4259														total	17.1111	16.2593	14.2222	18.7222	4.37037	14.1111
	12.0716	14.37	9.9464	8.49732	7.55182	10.4424	10.7521															12.0716	14.37	9.9464	8.49732	7.55182	10.4424
sup	26.2593	29.1111	12.1111	23.2593	1.44444	22.037	27.7037														sup	26.2593	29.1111	12.1111	23.2593	1.44444	22.037
	2.59574	1.69464	8.98003	5.12605	3.41189	4.83164	2.39896															2.59574	1.69464	8.98003	5.12605	3.41189	4.83164
inf	7.96296	3.40741	16.3333	14.1852	7.2963	6.18519	13.1481														inf	7.96296	3.40741	16.3333	14.1852	7.2963	6.18519
	10.7935	8.66141	10.5721	8.84063	9.31836	8.27432	10.9499															10.7935	8.66141	10.5721	8.84063	9.31836	8.27432
sup/inf	3.29767	8.54348	0.741497	1.63969	0.19797	3.56287	2.10704														sup/inf	3.29767	8.54348	0.741497	1.63969	0.19797	3.56287
																						1A	1B	1C	1D	1E	1F	1G
MD	-13.69	-16.44	-14.56	-11.22	-28.45	-16.05	-9.66														MD	-13.69	-16.44	-14.56	-11.22	-28.45	-16.05
total	-13.2885	-15.75	-15.3846	-11.4423	-27.5769	-16.1731	-8.51923														total	-13.2885	-15.75	-15.3846	-11.4423	-27.5769	-16.1731
	13.4548	15.7416	9.20391	8.06205	7.87487	11.2053	11.5138															13.4548	15.7416	9.20391	8.06205	7.87487	11.2053
sup	-3.03846	-1.65385	-16.9615	-6.15385	-30.2692	-7	-0.384615														sup	-3.03846	-1.65385	-16.9615	-6.15385	-30.2692	-7
	2.27122	1.57334	8.59991	2.0138	4.6005	3.07246	1.74532															2.27122	1.57334	8.59991	2.0138	4.6005	3.07246
inf	-23.5385	-29.8462	-13.8077	-16.7308	-24.8846	-25.3462	-16.6538														inf	-23.5385	-29.8462	-13.8077	-16.7308	-24.8846	-25.3462
	12.0672	9.47288	9.67892	8.38836	9.50085	8.46613	11.391															12.0672	9.47288	9.67892	8.38836	9.50085	8.46613
sup/inf	0.129085	0.0554124	1.22841	0.367816	1.21638	0.276176	0.0230947														sup/inf	0.129085	0.0554124	1.22841	0.367816	1.21638	0.276176
																						1A	1B	1C	1D	1E	1F	1G
PSD	13.95	16.41	9.66	8.27	8.32	12.1	12.56														PSD	13.95	16.41	9.66	8.27	8.32	12.1
total	-11.4231	-15.4615	-9.73077	-6.67308		-11.4423	-9.05769														total	-11.4231	-15.4615	-9.73077	-6.67308		-11.4423
	13.468	15.5544	9.26328	7.96246		11.2693	11.6256															13.468	15.5544	9.26328	7.96246		11.2693
sup	-1.15385	-1.57692	-11.3077	-1.46154		-2.23077	-0.884615														sup	-1.15385	-1.57692	-11.3077	-1.46154		-2.23077
	2.2573	1.57919	8.68456	1.88108		3.07646	1.70474															2.2573	1.57919	8.68456	1.88108		3.07646
inf	-21.6923	-29.3462	-8.15385	-11.8846		-20.6538	-17.2308														inf	-21.6923	-29.3462	-8.15385	-11.8846		-20.6538
	12.0657	9.49081	9.71882	8.32503		8.55075	11.57															12.0657	9.49081	9.71882	8.32503		8.55075
sup/inf	0.0531915	0.0537353	1.38679	0.122977		0.108007	0.0513393														sup/inf	0.0531915	0.0537353	1.38679	0.122977		0.108007
NON-Acute																					NON-Acute
	1	2	3	4	5	6	7	8	9	10	11	12	13	14	15	16	17	18	19			1	2	3	4	5	6	7	8	9	10	11	12	13	14	15	16	17	18	19
GS																					GS
total	19.1481	16.3333	12.1111	10.0556		22.9259	26.75	0.981481		27.2222	20.0926	10.2222	8.88889	17.5741	16.6296	4.81481	17.0185	4.53846			total		16.3333	12.1111	8.51852				0.981481		27.2222	20.0926	10.2222	8.88889		16.6296	4.81481
	6.58302	13.3699	10.0163	10.3713		9.21208	5.59017	3.58451		7.06484	12.8037	9.26276	10.1082	9.60071	13.5706	6.59638	8.41941	7.62982					13.3699	10.0163	7.83736				3.58451		7.06484	12.8037	9.26276	10.1082		13.5706	6.59638
sup	22.7407	28.037	14.5926	2.77778		27.963	26.5	1.96296		29.9259	30.6667	12.6667	1.7037	24.5926	5.48148	2.07407	12.8519	5.15385			sup		28.037	14.5926	5.51852				1.96296		29.9259	30.6667	12.6667	1.7037		5.48148	2.07407
	3.80882	2.72427	8.54067	4.87011		5.22186	2.8178	4.91842		3.01185	1.6641	8.16654	3.79083	4.37879	8.97162	3.83231	8.6456	8.47911					2.72427	8.54067	6.41135				4.91842		3.01185	1.6641	8.16654	3.79083		8.97162	3.83231
inf	15.5556	4.62963	9.62963	17.3333		17.8889	27	0		24.5185	9.51852	7.77778	16.0741	10.5556	27.7778	7.55556	21.1852	3.92308			inf		4.62963	9.62963	11.5185				0		24.5185	9.51852	7.77778	16.0741		27.7778	7.55556
	6.85752	8.5131	10.8987	9.2487		9.64498	7.4619	0		8.80284	9.95903	9.78749	9.31056	8.14925	6.06588	7.64266	5.80475	6.78777					8.5131	10.8987	8.08784				0		8.80284	9.95903	9.78749	9.31056		6.06588	7.64266
sup/inf	1.4619	6.056	1.51538	0.160256		1.56315	0.981481			1.22054	3.22179	1.62857	0.105991	2.32982	0.197333	0.27451	0.606643	1.31373			sup/inf		6.056	1.51538	0.4791						1.22054	3.22179	1.62857	0.105991		0.197333	0.27451
MD	-10.07	-16	-17.16	-20.1		-7.39	-3.18	-31.77		-2.4	-10.03	-20.44	-20.48	-13.08	-13	-27.44	-13.93	-28.38			MD		-16	-17.16	-20.3				-31.77		-2.4	-10.03	-20.44	-20.48		-13	-27.44
total	-10.0192	-15.4038	-18.0769	-20.4423		-6.34615	-3	-31.5577		-2.32692	-9.90385	-20.6538	-21.2308	-12.75	-13.0769	-26.7885	-13.0769	-27.2308			total		-15.4038	-18.0769	-21.4038				-31.5577		-2.32692	-9.90385	-20.6538	-21.2308		-13.0769	-26.7885
	5.97213	14.4579	10.3201	10.4232		8.97684	3.68888	3.98238		6.02843	13.2684	9.51755	10.573	10.0017	13.6207	7.33334	9.51541	8.72143					14.4579	10.3201	7.35983				3.98238		6.02843	13.2684	9.51755	10.573		13.6207	7.33334
sup	-6.07692	-2.65385	-14.6538	-28.1923		-0.576923	-3.03846	-29.8077		0.769231	1.26923	-17.5769	-28.6923	-5	-24.7308	-29.5385	-17.0769	-25.8846			sup		-2.65385	-14.6538	-24.1538				-29.8077		0.769231	1.26923	-17.5769	-28.6923		-24.7308	-29.5385
	3.12311	2.03848	8.51794	5.40384		1.23849	2.34061	4.92357		1.65669	1.21845	8.4625	5.02609	3.35857	9.62728	4.87632	10.3843	9.48821					2.03848	8.51794	6.40433				4.92357		1.65669	1.21845	8.4625	5.02609		9.62728	4.87632
inf	-13.9615	-28.1538	-21.5	-12.6923		-12.1154	-2.96154	-33.3077		-5.42308	-21.0769	-23.7308	-13.7692	-20.5	-1.42308	-24.0385	-9.07692	-28.5769			inf		-28.1538	-21.5	-18.6538				-33.3077		-5.42308	-21.0769	-23.7308	-13.7692		-1.42308	-24.0385
	5.53881	9.17253	10.97	8.21593		9.67606	4.72001	1.31967		7.17313	9.89918	9.66874	9.32655	8.23772	1.8149	8.37845	6.60256	7.83415					9.17253	10.97	7.33181				1.31967		7.17313	9.89918	9.66874	9.32655		1.8149	8.37845
sup/inf	0.435262	0.0942623	0.681574	2.22121		0.047619	1.02597	0.894919		-0.141844	-0.060219	0.740681	2.0838	0.243902	17.3784	1.2288	1.88136	0.905787			sup/inf		0.0942623	0.681574	1.29485				0.894919		-0.141844	-0.060219	0.740681	2.0838		17.3784	1.2288
PSD	6.47	15.14	10.33	11.39		9.89	3.74	4.37		5.91	13.58	10.03	11.32	10.61	14.28	7.37	10.54	8.6			PSD		15.14	10.33	8.03				4.37		5.91	13.58	10.03	11.32		14.28	7.37
total	-5.90385	-14.0769	-11.3077			-6.76923	-2.86538			-4.42308	-12.0385			-9.61538	-12.7115		-8.25				total		-14.0769	-11.3077							-4.42308	-12.0385				-12.7115
	5.97137	14.3046	10.2909			8.98935	3.62469			6.01745	13.2664			9.97675	13.6473		9.42852						14.3046	10.2909							6.01745	13.2664				13.6473
sup	-1.92308	-1.46154	-7.96154			-1.03846	-2.88462			-1.30769	-0.884615			-1.92308	-24.4231		-12.2692				sup		-1.46154	-7.96154							-1.30769	-0.884615				-24.4231
	3.03214	2.00461	8.56262			1.37057	2.42201			1.73826	1.14287			3.3814	9.55897		10.2315						2.00461	8.56262							1.73826	1.14287				9.55897
inf	-9.88462	-26.6923	-14.6538			-12.5	-2.84615			-7.53846	-23.1923			-17.3077	-1		-4.23077				inf		-26.6923	-14.6538							-7.53846	-23.1923				-1
	5.53048	9.07643	10.9286			9.72934	4.57552			7.11748	9.94794			8.27898	1.81108		6.56236						9.07643	10.9286							7.11748	9.94794				1.81108
sup/inf	0.194553	0.054755	0.543307			0.0830769	1.01351			0.173469	0.0381426			0.111111	24.4231		2.9				sup/inf		0.054755	0.543307							0.173469	0.0381426				24.4231
